# Supplementary material for: SARS-CoV-2 infection causes dopaminergic neuron senescence
Source: Cell Stem Cell. 2024 Feb 1;31(2):196–211.e6. doi: 10.1016/j.stem.2023.12.012 (PMC10843182; doi:10.1016/j.stem.2023.12.012)
Supplement: Table S1. Demographics and pathological characterization of control autopsy cohort, related to Figures 7 and S7 [file mmc2.xlsx]

## Sheet: Table S1
Table S1. Demographics and pathological characterisation of control autopsy samples in cohort 2. Related to Figure 7 and Figure S7.
Case #	clinical diagnosis	pathological diagnosis	gender	age at death	disease duration (y)	cause of death	postmortem delay (hrs:min))	Thal Aβ phase	Braak NFT stage	Braak LB stage	A-score	B-score	C-score
A19	ctrl	ctrl	M	68	n.a.	heart failure	08:40:00	2	1	0	1	1	0
A82	ctrl	ctrl	F	69	n.a.	pulmonary embolism	09:00:00	1	1	1	1	1	0
A98	ctrl	ctrl	F	78	n.a.	heart failure	10:00:00	1	1	1	1	1	0
A55	ctrl	ctrl	M	74	n.a.	colon cancer	16:00:00	2	1	0	1	0	0
A18	ctrl	ctrl	F	77	n.a.	coecumcarcinoom	04:30:00	2	2	2	1	1	0
A01	ctrl	ctrl	F	78	n.a.	pneumonie	06:30:00	3	1	0	2	1	1
A69	ctrl	ctrl	M	80	n.a.	euthanasia	16:30:00	3	2	0	2	1	1
A97	ctrl	ctrl	M	59	n.a.	euthanasia	08:00:00	1	2	1	0	1	1
