# Supplementary material for: SARS-CoV-2 infection causes dopaminergic neuron senescence
Source: Cell Stem Cell. 2024 Feb 1;31(2):196–211.e6. doi: 10.1016/j.stem.2023.12.012 (PMC10843182; doi:10.1016/j.stem.2023.12.012)
Supplement: Table S2. Demographics and pathological characterization of COVID-19 autopsy cohort, related to Figures 7 and S7 [file mmc3.xlsx]

## Sheet: Table S2
Table S2. Demographics and pathological characterisation of COVID-19 autopsy samples in cohort 2. Related to Figure 7 and Figure S7.
Case #	clinical diagnosis	pathological diagnosis	gender	age at death	disease duration (y)	cause of death	postmortem delay (hrs:min))	Thal Aβ phase	Braak NFT stage	Braak LB stage	A-score	B-score	C-score	systemic presence virus	pcr VUmc
CO-44	Covid	Co	M	73	8 days	covid pneumonia; kidney failure; lymf myocarditis	<24	2	2	0	1	1	0	no	(+)
CO-20	Covid	Co	M	64	7 days	covid pneumonia; multiorgan failure	06:00:00	0	0	0	0	0	0	yes	(+)
CO-21	Covid	Co	M	67	9 days	covid pneomonia; acute myeloid leukemia; sepsis	<24	0	0	0	0	0	0	yes	(+)
CO-31	Covid	Co	F	69	25 days	covid pneumonia, post-hypoxic encephalopathy	<24	0	0	0	0	0	0	yes	(+)
CO-86	Covid	Co	F	78	7 days	parkinson; COVID pneumonia; respiratory failure	<24	2	2	3	0	0	0	no	(+)
CO-91	Covid	Co	M	61	9 days	COVID pneumonia; CVA	<24	0	0	0	0	0	0	no	(+)
CO-95	Covid	Co	M	78	25 days	chronic kidney insufficiency; COVID pneumonia; COVID encephalopathy; bacterial superinfection;	<24	1	1	0	1	1	1	no	(+)
CO-98	Covid	Co	M	88	5 days	COVID pneumonia, respiratory insufficiency bacterial infection	<24	1	1	0	1	0	0	no	(+)
CO-03	Covid	Co	M	42	7 days	no record of neurological/psy disorders; covid pneumonia	<24	0	0	0	0	0	0	no	(+)
CO-04	Covid	Co	M	77	7 days	cardiac insufficiency; hartinfact; COVID pneumonia	<24	2	3	0	2	1	0	no	(+)
CO-06	Covid	Co	M	58	30 days	no record of neurological disorder; acute myeloid leukymia	<24	1	1	0	0	0	0	no	(+)
CO_23	Covid	Co	M	68	unknown	no record of neurological disorders; covid pneumonia	<24	0	0	0	0	0	0	no	(+)
CO-24	Covid	Co	M	84	unknown	Covid pneumonia	<24	0	0	0	0	0	0	no	(+)
