# Supplementary material for: SARS-CoV-2 infection causes dopaminergic neuron senescence
Source: Cell Stem Cell. 2024 Feb 1;31(2):196–211.e6. doi: 10.1016/j.stem.2023.12.012 (PMC10843182; doi:10.1016/j.stem.2023.12.012)
Supplement: Table S3. Demographics and pathological characterization of PD(D) autopsy cohort, related to Figures 7 and S7 [file mmc4.xlsx]

## Sheet: Table S3
Table S3. Demographics and pathological characterisation of PD(D) autopsy samples in cohort 2. Related to Figure 7 and Figure S7.
Case #	clinical diagnosis	pathological diagnosis	gender	age at death	disease duration (y)	cause of death	postmortem delay (hrs:min))	Thal Aβ phase	Braak NFT stage	Braak LB stage	A-score	B-score	C-score
N15	PDD	PD	F	83	10	euthanasia	10:35:00	0	1	5	0	1	0
N29	PDD	PDD	F	83	16	cachexie, end-stage PD	10:40:00	4	4	6	3	2	2
N30	PDD	PDD	M	66	unknown	euthanasia	08:00:00	4	4	6	3	2	2
N39	PDD	PDD	F	74	12	euthanasia	08:10:00	3	2	6	2	1	0
N05	PD	PD	F	69	14	respiratory insufficiency	07:05:00	2	2	6	1	1	0
N92	PD	PD	F	82	17	respiratory insufficiency	09:17:00	2	2	6	1	1	0
N99	PD	PD	M	78	17	euthanasia	07:15:00	1	2	6	1	1	0
N49	PDD	PDD	F	81	unknown	end stage PDD	05:30:00	3	2	6	2	1	0
